# Supplementary material for: Red Cabbage Juice-Mediated Gut Microbiota Modulation Improves Intestinal Epithelial Homeostasis and Ameliorates Colitis
Source: Int J Mol Sci. 2023 Dec 30;25(1):539. doi: 10.3390/ijms25010539 (PMC10778654; doi:10.3390/ijms25010539)
Supplement: Supplementary file 1 [file ijms-25-00539-s001.zip]

Archive with 2 entries (2 files):
- Supplementry File S1.pdf
- supplementry File S2.csv
