# Supplementary material for: Red Cabbage Juice-Mediated Gut Microbiota Modulation Improves Intestinal Epithelial Homeostasis and Ameliorates Colitis
Source: Int J Mol Sci. 2023 Dec 30;25(1):539. doi: 10.3390/ijms25010539 (PMC10778654; doi:10.3390/ijms25010539)
Supplement: Supplementary file 1 [file ijms-25-00539-s001.zip › supplementry File S2.csv]

	feature	metadata	value	coef	stderr	N	N.not.0	pval	qval
0	PWY-2941: L-lysine biosynthesis II|g__Lactobacillus.s__Lactobacillus_reuteri	DSS_only	TRUE	-0.318166557	0.011826392	12	3	2.51E-08	0.000104075
1	PWY-5097: L-lysine biosynthesis VI|g__Lactobacillus.s__Lactobacillus_reuteri	DSS_only	TRUE	-0.333693093	0.012773337	12	3	3.08E-08	0.000104075
3	PWY-2941: L-lysine biosynthesis II|g__Lactobacillus.s__Lactobacillus_reuteri	RCEwDSS_only	TRUE	-0.318166557	0.016725045	12	3	2.76E-07	0.000456413
4	PWY-5097: L-lysine biosynthesis VI|g__Lactobacillus.s__Lactobacillus_reuteri	RCEwDSS_only	TRUE	-0.333693093	0.018064227	12	3	3.38E-07	0.000456413
7	PWY-6700: queuosine biosynthesis|g__Muribaculaceae_unclassified.s__Muribaculaceae_bacterium_DSM_103720	DSS_only	TRUE	-0.789612285	0.04658922	12	6	6.10E-07	0.000625011
8	PWY-2941: L-lysine biosynthesis II|g__Lactobacillus.s__Lactobacillus_reuteri	RCE_only	TRUE	-0.318166557	0.021320332	12	3	1.46E-06	0.00109237
13	PWY-2942: L-lysine biosynthesis III|g__Lactobacillus.s__Lactobacillus_reuteri	DSS_only	TRUE	-0.352503714	0.025661969	12	3	2.56E-06	0.001120254
14	PWY-5097: L-lysine biosynthesis VI|g__Lactobacillus.s__Lactobacillus_reuteri	RCE_only	TRUE	-0.333693093	0.023027461	12	3	1.78E-06	0.001120254
15	PWY-5686: UMP biosynthesis|g__Lactobacillus.s__Lactobacillus_reuteri	DSS_only	TRUE	-0.356774668	0.02529728	12	3	2.14E-06	0.001120254
16	PWY-5695: urate biosynthesis/inosine 5'-phosphate degradation|g__Muribaculaceae_unclassified.s__Muribaculaceae_bacterium_DSM_103720	DSS_only	TRUE	-0.767887997	0.056717946	12	6	2.82E-06	0.001120254
17	COA-PWY-1: coenzyme A biosynthesis II (mammalian)|g__Muribaculaceae_unclassified.s__Muribaculaceae_bacterium_DSM_103720	DSS_only	TRUE	-0.960310501	0.076548087	12	6	4.72E-06	0.001380279
18	HISDEG-PWY: L-histidine degradation I|g__Muribaculaceae_unclassified.s__Muribaculaceae_bacterium_DSM_103720	DSS_only	TRUE	-0.848087526	0.071612105	12	6	6.95E-06	0.001380279
19	HISTSYN-PWY: L-histidine biosynthesis|g__Muribaculaceae_unclassified.s__Muribaculaceae_bacterium_DSM_103720	DSS_only	TRUE	-0.881902844	0.072530766	12	6	5.82E-06	0.001380279
20	PANTO-PWY: phosphopantothenate biosynthesis I|g__Muribaculaceae_unclassified.s__Muribaculaceae_bacterium_DSM_103720	DSS_only	TRUE	-0.771234349	0.063711525	12	6	6.00E-06	0.001380279
21	PANTOSYN-PWY: pantothenate and coenzyme A biosynthesis I|g__Muribaculaceae_unclassified.s__Muribaculaceae_bacterium_DSM_103720	DSS_only	TRUE	-0.916102317	0.074433766	12	6	5.36E-06	0.001380279
22	PWY-4242: pantothenate and coenzyme A biosynthesis III|g__Muribaculaceae_unclassified.s__Muribaculaceae_bacterium_DSM_103720	DSS_only	TRUE	-0.964793605	0.079085831	12	6	5.69E-06	0.001380279
23	PWY-5686: UMP biosynthesis|g__Muribaculaceae_unclassified.s__Muribaculaceae_bacterium_DSM_103720	DSS_only	TRUE	-0.83318067	0.067446526	12	6	5.23E-06	0.001380279
24	PWY-6121: 5-aminoimidazole ribonucleotide biosynthesis I|g__Muribaculaceae_unclassified.s__Muribaculaceae_bacterium_DSM_103720	DSS_only	TRUE	-0.809447795	0.068346696	12	6	6.94E-06	0.001380279
25	PWY-6125: superpathway of guanosine nucleotides de novo biosynthesis II|g__Muribaculaceae_unclassified.s__Muribaculaceae_bacterium_DSM_103720	DSS_only	TRUE	-0.837175916	0.069938058	12	6	6.47E-06	0.001380279
26	PWY-6151: S-adenosyl-L-methionine cycle I|g__Muribaculaceae_unclassified.s__Muribaculaceae_bacterium_DSM_103720	DSS_only	TRUE	-0.703046739	0.056194217	12	6	4.80E-06	0.001380279
27	PWY-6163: chorismate biosynthesis from 3-dehydroquinate|g__Muribaculaceae_unclassified.s__Muribaculaceae_bacterium_DSM_103720	DSS_only	TRUE	-0.891776197	0.074931319	12	6	6.72E-06	0.001380279
28	PWY-6609: adenine and adenosine salvage III|g__Muribaculaceae_unclassified.s__Muribaculaceae_bacterium_DSM_103720	DSS_only	TRUE	-0.79090301	0.066051718	12	6	6.45E-06	0.001380279
29	PWY-6700: queuosine biosynthesis|g__Muribaculaceae_unclassified.s__Muribaculaceae_bacterium_DSM_103720	RCEwDSS_only	TRUE	-0.789612285	0.065887106	12	6	6.41E-06	0.001380279
30	PWY-6703: preQ0 biosynthesis|g__Muribaculaceae_unclassified.s__Muribaculaceae_bacterium_DSM_103720	DSS_only	TRUE	-0.843915223	0.065628078	12	6	3.99E-06	0.001380279
31	PWY-7220: adenosine deoxyribonucleotides de novo biosynthesis II|g__Muribaculaceae_unclassified.s__Muribaculaceae_bacterium_DSM_103720	DSS_only	TRUE	-0.875023418	0.06928462	12	6	4.51E-06	0.001380279
32	PWY-7221: guanosine ribonucleotides de novo biosynthesis|g__Muribaculaceae_unclassified.s__Muribaculaceae_bacterium_DSM_103720	DSS_only	TRUE	-0.786640712	0.062677818	12	6	4.70E-06	0.001380279
33	PWY-7222: guanosine deoxyribonucleotides de novo biosynthesis II|g__Muribaculaceae_unclassified.s__Muribaculaceae_bacterium_DSM_103720	DSS_only	TRUE	-0.875023418	0.06928462	12	6	4.51E-06	0.001380279
35	HSERMETANA-PWY: L-methionine biosynthesis III|g__Muribaculaceae_unclassified.s__Muribaculaceae_bacterium_DSM_103720	DSS_only	TRUE	-0.893749045	0.077147127	12	6	8.05E-06	0.001510643
36	PWY-3841: folate transformations II|g__Muribaculaceae_unclassified.s__Muribaculaceae_bacterium_DSM_103720	DSS_only	TRUE	-0.818031912	0.071499921	12	6	8.75E-06	0.001516076
37	PWY-6122: 5-aminoimidazole ribonucleotide biosynthesis II|g__Muribaculaceae_unclassified.s__Muribaculaceae_bacterium_DSM_103720	DSS_only	TRUE	-0.817157425	0.071208625	12	6	8.58E-06	0.001516076
38	PWY-6277: superpathway of 5-aminoimidazole ribonucleotide biosynthesis|g__Muribaculaceae_unclassified.s__Muribaculaceae_bacterium_DSM_103720	DSS_only	TRUE	-0.817157425	0.071208625	12	6	8.58E-06	0.001516076
39	COA-PWY: coenzyme A biosynthesis I|g__Muribaculaceae_unclassified.s__Muribaculaceae_bacterium_DSM_103720	DSS_only	TRUE	-0.987234561	0.08684028	12	6	9.13E-06	0.001542427
40	1CMET2-PWY: N10-formyl-tetrahydrofolate biosynthesis|g__Muribaculaceae_unclassified.s__Muribaculaceae_bacterium_DSM_103720	DSS_only	TRUE	-0.845012755	0.074769779	12	6	9.50E-06	0.001565272
41	PWY-7219: adenosine ribonucleotides de novo biosynthesis|g__Muribaculaceae_unclassified.s__Muribaculaceae_bacterium_DSM_103720	DSS_only	TRUE	-0.841641714	0.077253415	12	6	1.21E-05	0.0019511
42	UNINTEGRATED|g__Lactobacillus.s__Lactobacillus_intestinalis	DSS_only	TRUE	-1.663278997	0.155501909	12	4	1.37E-05	0.002153299
43	PWY-7228: superpathway of guanosine nucleotides de novo biosynthesis I|g__Muribaculaceae_unclassified.s__Muribaculaceae_bacterium_DSM_103720	DSS_only	TRUE	-0.84264221	0.079072433	12	6	1.40E-05	0.002156842
44	DTDPRHAMSYN-PWY: dTDP-L-rhamnose biosynthesis I|g__Muribaculaceae_unclassified.s__Muribaculaceae_bacterium_DSM_103720	DSS_only	TRUE	-0.812145741	0.076811364	12	6	1.48E-05	0.002221689
45	PWY-6123: inosine-5'-phosphate biosynthesis I|g__Muribaculaceae_unclassified.s__Muribaculaceae_bacterium_DSM_103720	DSS_only	TRUE	-0.711745404	0.067895108	12	6	1.57E-05	0.00230047
46	PWY-6124: inosine-5'-phosphate biosynthesis II|g__Muribaculaceae_unclassified.s__Muribaculaceae_bacterium_DSM_103720	DSS_only	TRUE	-0.706016962	0.068791146	12	6	1.80E-05	0.00259059
47	PWY-5667: CDP-diacylglycerol biosynthesis I|g__Muribaculaceae_unclassified.s__Muribaculaceae_bacterium_DSM_103720	DSS_only	TRUE	-0.767992787	0.076306067	12	6	2.05E-05	0.002663972
48	PWY-7111: pyruvate fermentation to isobutanol (engineered)|g__Muribaculaceae_unclassified.s__Muribaculaceae_bacterium_DSM_103720	DSS_only	TRUE	-0.728095864	0.071755404	12	6	1.94E-05	0.002663972
49	PWY0-1319: CDP-diacylglycerol biosynthesis II|g__Muribaculaceae_unclassified.s__Muribaculaceae_bacterium_DSM_103720	DSS_only	TRUE	-0.767992787	0.076306067	12	6	2.05E-05	0.002663972
50	TRNA-CHARGING-PWY: tRNA charging|g__Muribaculaceae_unclassified.s__Muribaculaceae_bacterium_DSM_103720	DSS_only	TRUE	-0.685396515	0.068078849	12	6	2.05E-05	0.002663972
51	VALSYN-PWY: L-valine biosynthesis|g__Muribaculaceae_unclassified.s__Muribaculaceae_bacterium_DSM_103720	DSS_only	TRUE	-0.728095864	0.071755404	12	6	1.94E-05	0.002663972
52	PWY-5686: UMP biosynthesis|g__Lactobacillus.s__Lactobacillus_reuteri	RCEwDSS_only	TRUE	-0.356774668	0.035775757	12	3	2.18E-05	0.002777061
54	PWY-2942: L-lysine biosynthesis III|g__Lactobacillus.s__Lactobacillus_reuteri	RCEwDSS_only	TRUE	-0.352503714	0.036291504	12	3	2.59E-05	0.003182851
55	PWY-5695: urate biosynthesis/inosine 5'-phosphate degradation|g__Muribaculaceae_unclassified.s__Muribaculaceae_bacterium_DSM_103720	RCEwDSS_only	TRUE	-0.767887997	0.080211288	12	6	2.85E-05	0.0034381
56	PWY-6859: all-trans-farnesol biosynthesis|g__Lactobacillus.s__Lactobacillus_reuteri	DSS_only	TRUE	-0.381208471	0.041006956	12	3	3.45E-05	0.004093881
57	PWY-6703: preQ0 biosynthesis|g__Muribaculaceae_unclassified.s__Muribaculaceae_bacterium_DSM_103720	RCEwDSS_only	TRUE	-0.843915223	0.092812118	12	6	3.99E-05	0.004569335
58	TRNA-CHARGING-PWY: tRNA charging|g__Lactobacillus.s__Lactobacillus_reuteri	DSS_only	TRUE	-0.676362032	0.074380963	12	4	3.99E-05	0.004569335
59	PWY66-422: D-galactose degradation V (Leloir pathway)|g__Lactobacillus.s__Lactobacillus_reuteri	DSS_only	TRUE	-0.649497767	0.07231245	12	4	4.32E-05	0.00486674
60	COA-PWY-1: coenzyme A biosynthesis II (mammalian)|g__Muribaculaceae_unclassified.s__Muribaculaceae_bacterium_DSM_103720	RCEwDSS_only	TRUE	-0.960310501	0.108255342	12	6	4.69E-05	0.004870487
61	PWY-7220: adenosine deoxyribonucleotides de novo biosynthesis II|g__Muribaculaceae_unclassified.s__Muribaculaceae_bacterium_DSM_103720	RCEwDSS_only	TRUE	-0.875023418	0.09798325	12	6	4.49E-05	0.004870487
62	PWY-7221: guanosine ribonucleotides de novo biosynthesis|g__Muribaculaceae_unclassified.s__Muribaculaceae_bacterium_DSM_103720	RCEwDSS_only	TRUE	-0.786640712	0.08863982	12	6	4.67E-05	0.004870487
63	PWY-7222: guanosine deoxyribonucleotides de novo biosynthesis II|g__Muribaculaceae_unclassified.s__Muribaculaceae_bacterium_DSM_103720	RCEwDSS_only	TRUE	-0.875023418	0.09798325	12	6	4.49E-05	0.004870487
64	PYRIDNUCSAL-PWY: NAD salvage pathway I|unclassified	RCEwDSS_only	TRUE	0.678987164	0.07646213	12	6	4.65E-05	0.004870487
65	PWY-6151: S-adenosyl-L-methionine cycle I|g__Muribaculaceae_unclassified.s__Muribaculaceae_bacterium_DSM_103720	RCEwDSS_only	TRUE	-0.703046739	0.079470624	12	6	4.77E-05	0.004882367
66	ARGININE-SYN4-PWY: L-ornithine de novo biosynthesis	DSS_only	TRUE	0.862373406	0.098005896	12	12	4.94E-05	0.004980122
67	PWY-5686: UMP biosynthesis|g__Muribaculaceae_unclassified.s__Muribaculaceae_bacterium_DSM_103720	RCEwDSS_only	TRUE	-0.83318067	0.095383791	12	6	5.18E-05	0.005145195
68	PANTOSYN-PWY: pantothenate and coenzyme A biosynthesis I|g__Muribaculaceae_unclassified.s__Muribaculaceae_bacterium_DSM_103720	RCEwDSS_only	TRUE	-0.916102317	0.105265242	12	6	5.30E-05	0.005193464
69	PWY-4242: pantothenate and coenzyme A biosynthesis III|g__Muribaculaceae_unclassified.s__Muribaculaceae_bacterium_DSM_103720	RCEwDSS_only	TRUE	-0.964793605	0.111844255	12	6	5.62E-05	0.005420449
70	HISTSYN-PWY: L-histidine biosynthesis|g__Muribaculaceae_unclassified.s__Muribaculaceae_bacterium_DSM_103720	RCEwDSS_only	TRUE	-0.881902844	0.102573994	12	6	5.74E-05	0.005459628
71	PANTO-PWY: phosphopantothenate biosynthesis I|g__Muribaculaceae_unclassified.s__Muribaculaceae_bacterium_DSM_103720	RCEwDSS_only	TRUE	-0.771234349	0.090101703	12	6	5.90E-05	0.005509876
72	PWY-5100: pyruvate fermentation to acetate and lactate II|g__Lactobacillus.s__Lactobacillus_johnsonii	DSS_only	TRUE	-1.030888051	0.120830469	12	8	6.03E-05	0.005509876
73	PWY-6936: seleno-amino acid biosynthesis|g__Lactobacillus.s__Lactobacillus_reuteri	DSS_only	TRUE	-0.721377717	0.084562742	12	4	6.04E-05	0.005509876
74	PWY-6125: superpathway of guanosine nucleotides de novo biosynthesis II|g__Muribaculaceae_unclassified.s__Muribaculaceae_bacterium_DSM_103720	RCEwDSS_only	TRUE	-0.837175916	0.09890735	12	6	6.35E-05	0.00564232
75	PWY-6609: adenine and adenosine salvage III|g__Muribaculaceae_unclassified.s__Muribaculaceae_bacterium_DSM_103720	RCEwDSS_only	TRUE	-0.79090301	0.093411236	12	6	6.33E-05	0.00564232
77	HISDEG-PWY: L-histidine degradation I|g__Muribaculaceae_unclassified.s__Muribaculaceae_bacterium_DSM_103720	RCEwDSS_only	TRUE	-0.848087526	0.101274811	12	6	6.80E-05	0.005671837
78	PWY-6121: 5-aminoimidazole ribonucleotide biosynthesis I|g__Muribaculaceae_unclassified.s__Muribaculaceae_bacterium_DSM_103720	RCEwDSS_only	TRUE	-0.809447795	0.096656824	12	6	6.80E-05	0.005671837
79	PWY-6126: superpathway of adenosine nucleotides de novo biosynthesis II|g__Lactobacillus.s__Lactobacillus_reuteri	DSS_only	TRUE	-0.732047654	0.087335263	12	4	6.76E-05	0.005671837
80	PWY-6163: chorismate biosynthesis from 3-dehydroquinate|g__Muribaculaceae_unclassified.s__Muribaculaceae_bacterium_DSM_103720	RCEwDSS_only	TRUE	-0.891776197	0.105968888	12	6	6.59E-05	0.005671837
82	PWY-7229: superpathway of adenosine nucleotides de novo biosynthesis I|g__Lactobacillus.s__Lactobacillus_reuteri	DSS_only	TRUE	-0.724133009	0.087696612	12	4	7.44E-05	0.006058406
83	HSERMETANA-PWY: L-methionine biosynthesis III|g__Muribaculaceae_unclassified.s__Muribaculaceae_bacterium_DSM_103720	RCEwDSS_only	TRUE	-0.893749045	0.109102514	12	6	7.83E-05	0.006299703
84	PWY-3841: folate transformations II|g__Muribaculaceae_unclassified.s__Muribaculaceae_bacterium_DSM_103720	RCEwDSS_only	TRUE	-0.818031912	0.101116158	12	6	8.49E-05	0.006528324
85	PWY-6122: 5-aminoimidazole ribonucleotide biosynthesis II|g__Muribaculaceae_unclassified.s__Muribaculaceae_bacterium_DSM_103720	RCEwDSS_only	TRUE	-0.817157425	0.100704204	12	6	8.32E-05	0.006528324
86	PWY-6277: superpathway of 5-aminoimidazole ribonucleotide biosynthesis|g__Muribaculaceae_unclassified.s__Muribaculaceae_bacterium_DSM_103720	RCEwDSS_only	TRUE	-0.817157425	0.100704204	12	6	8.32E-05	0.006528324
87	PWY-6317: galactose degradation I (Leloir pathway)|g__Lactobacillus.s__Lactobacillus_reuteri	DSS_only	TRUE	-0.607345748	0.07509782	12	4	8.50E-05	0.006528324
88	COA-PWY: coenzyme A biosynthesis I|g__Muribaculaceae_unclassified.s__Muribaculaceae_bacterium_DSM_103720	RCEwDSS_only	TRUE	-0.987234561	0.122810702	12	6	8.84E-05	0.006709271
89	1CMET2-PWY: N10-formyl-tetrahydrofolate biosynthesis|g__Muribaculaceae_unclassified.s__Muribaculaceae_bacterium_DSM_103720	RCEwDSS_only	TRUE	-0.845012755	0.105740435	12	6	9.18E-05	0.00682058
92	PYRIDNUCSAL-PWY: NAD salvage pathway I|unclassified	DSS_only	TRUE	0.430532839	0.054066891	12	6	9.39E-05	0.00682058
93	PWY-5686: UMP biosynthesis|g__Lactobacillus.s__Lactobacillus_reuteri	RCE_only	TRUE	-0.356774668	0.045605321	12	3	0.000105109	0.007554449
94	PWY-7219: adenosine ribonucleotides de novo biosynthesis|g__Muribaculaceae_unclassified.s__Muribaculaceae_bacterium_DSM_103720	RCEwDSS_only	TRUE	-0.841641714	0.109252827	12	6	0.000115902	0.008242458
95	PWY-2942: L-lysine biosynthesis III|g__Lactobacillus.s__Lactobacillus_reuteri	RCE_only	TRUE	-0.352503714	0.046262772	12	3	0.000124241	0.008653296
96	PWY-5910: superpathway of geranylgeranyldiphosphate biosynthesis I (via mevalonate)|g__Lactobacillus.s__Lactobacillus_reuteri	DSS_only	TRUE	-0.438506759	0.057525279	12	3	0.000123905	0.008653296
97	PWY-6123: inosine-5'-phosphate biosynthesis I|g__Lactobacillus.s__Lactobacillus_reuteri	DSS_only	TRUE	-0.446393562	0.058859336	12	3	0.000127968	0.008821978
98	UNINTEGRATED|g__Lactobacillus.s__Lactobacillus_intestinalis	RCEwDSS_only	TRUE	-1.663278997	0.219912908	12	4	0.000130201	0.008828415
99	PENTOSE-P-PWY: pentose phosphate pathway|unclassified	RCEwDSS_only	TRUE	0.573347687	0.076055157	12	12	0.000132928	0.008828415
100	PWY-7228: superpathway of guanosine nucleotides de novo biosynthesis I|g__Muribaculaceae_unclassified.s__Muribaculaceae_bacterium_DSM_103720	RCEwDSS_only	TRUE	-0.84264221	0.111825307	12	6	0.000133289	0.008828415
101	PWY-7234: inosine-5'-phosphate biosynthesis III|g__Lactobacillus.s__Lactobacillus_reuteri	DSS_only	TRUE	-0.439362895	0.058266803	12	3	0.00013271	0.008828415
102	PWY-6901: superpathway of glucose and xylose degradation|unclassified	RCEwDSS_only	TRUE	0.556039807	0.073905163	12	12	0.000134597	0.008828544
103	DTDPRHAMSYN-PWY: dTDP-L-rhamnose biosynthesis I|g__Muribaculaceae_unclassified.s__Muribaculaceae_bacterium_DSM_103720	RCEwDSS_only	TRUE	-0.812145741	0.108627673	12	6	0.000140059	0.008926763
104	PWY-5667: CDP-diacylglycerol biosynthesis I|g__Lactobacillus.s__Lactobacillus_reuteri	DSS_only	TRUE	-0.566080516	0.075619091	12	4	0.000138938	0.008926763
105	PWY0-1319: CDP-diacylglycerol biosynthesis II|g__Lactobacillus.s__Lactobacillus_reuteri	DSS_only	TRUE	-0.566080516	0.075619091	12	4	0.000138938	0.008926763
106	PWY-6123: inosine-5'-phosphate biosynthesis I|g__Muribaculaceae_unclassified.s__Muribaculaceae_bacterium_DSM_103720	RCEwDSS_only	TRUE	-0.711745404	0.096018183	12	6	0.00014783	0.009334015
107	ANAGLYCOLYSIS-PWY: glycolysis III (from glucose)|g__Lactobacillus.s__Lactobacillus_reuteri	DSS_only	TRUE	-0.45887073	0.062972268	12	3	0.00016461	0.010187055
109	PWY-6124: inosine-5'-phosphate biosynthesis II|g__Muribaculaceae_unclassified.s__Muribaculaceae_bacterium_DSM_103720	RCEwDSS_only	TRUE	-0.706016962	0.097285371	12	6	0.00016888	0.010187055
110	PWY-922: mevalonate pathway I|g__Lactobacillus.s__Lactobacillus_reuteri	DSS_only	TRUE	-0.636700719	0.087671749	12	4	0.00016813	0.010187055
112	PWY-6122: 5-aminoimidazole ribonucleotide biosynthesis II|g__Lactobacillus.s__Lactobacillus_reuteri	DSS_only	TRUE	-0.834703077	0.116061134	12	5	0.000178706	0.010563084
113	PWY-6277: superpathway of 5-aminoimidazole ribonucleotide biosynthesis|g__Lactobacillus.s__Lactobacillus_reuteri	DSS_only	TRUE	-0.834703077	0.116061134	12	5	0.000178706	0.010563084
114	PWY-7111: pyruvate fermentation to isobutanol (engineered)|g__Muribaculaceae_unclassified.s__Muribaculaceae_bacterium_DSM_103720	RCEwDSS_only	TRUE	-0.728095864	0.101477465	12	6	0.000181367	0.010563084
115	VALSYN-PWY: L-valine biosynthesis|g__Muribaculaceae_unclassified.s__Muribaculaceae_bacterium_DSM_103720	RCEwDSS_only	TRUE	-0.728095864	0.101477465	12	6	0.000181367	0.010563084
116	PWY-5667: CDP-diacylglycerol biosynthesis I|g__Muribaculaceae_unclassified.s__Muribaculaceae_bacterium_DSM_103720	RCEwDSS_only	TRUE	-0.767992787	0.107913074	12	6	0.000190832	0.010743831
117	PWY-7219: adenosine ribonucleotides de novo biosynthesis|g__Bacteroides.s__Bacteroides_caecimuris	DSS_only	TRUE	1.127971743	0.158145616	12	12	0.000188221	0.010743831
118	PWY0-1319: CDP-diacylglycerol biosynthesis II|g__Muribaculaceae_unclassified.s__Muribaculaceae_bacterium_DSM_103720	RCEwDSS_only	TRUE	-0.767992787	0.107913074	12	6	0.000190832	0.010743831
119	TRNA-CHARGING-PWY: tRNA charging|g__Muribaculaceae_unclassified.s__Muribaculaceae_bacterium_DSM_103720	RCEwDSS_only	TRUE	-0.685396515	0.096278032	12	6	0.000190471	0.010743831
120	PWY-5941: glycogen degradation II (eukaryotic)	DSS_only	TRUE	0.76761745	0.108167956	12	12	0.000194254	0.010846103
121	PWY-6386: UDP-N-acetylmuramoyl-pentapeptide biosynthesis II (lysine-containing)|g__Lactobacillus.s__Lactobacillus_reuteri	DSS_only	TRUE	-0.656652006	0.092775913	12	4	0.000197478	0.010935731
122	UNINTEGRATED|g__Muribaculaceae_unclassified.s__Muribaculaceae_bacterium_DSM_103720	DSS_only	TRUE	-0.542384688	0.077149822	12	6	0.000205948	0.011278654
124	PWY-6385: peptidoglycan biosynthesis III (mycobacteria)|g__Lactobacillus.s__Lactobacillus_reuteri	DSS_only	TRUE	-0.608928761	0.086859242	12	4	0.000209587	0.011327756
125	PWY-6387: UDP-N-acetylmuramoyl-pentapeptide biosynthesis I (meso-diaminopimelate containing)|g__Lactobacillus.s__Lactobacillus_reuteri	DSS_only	TRUE	-0.618522244	0.089095318	12	4	0.000222731	0.011942603
127	FASYN-INITIAL-PWY: superpathway of fatty acid biosynthesis initiation (E. coli)|unclassified	DSS_only	TRUE	1.336199595	0.194885246	12	11	0.000240608	0.012560521
128	PEPTIDOGLYCANSYN-PWY: peptidoglycan biosynthesis I (meso-diaminopimelate containing)|g__Lactobacillus.s__Lactobacillus_reuteri	DSS_only	TRUE	-0.581556086	0.084815736	12	4	0.00024053	0.012560521
129	PWY-5686: UMP biosynthesis|g__Bacteroides.s__Bacteroides_caecimuris	DSS_only	TRUE	1.173345934	0.171257239	12	12	0.000241692	0.012560521
130	PWY-7388: octanoyl-[acyl-carrier protein] biosynthesis (mitochondria, yeast)|unclassified	DSS_only	TRUE	1.329668664	0.194873617	12	11	0.000247923	0.012786005
131	PWY-5505: L-glutamate and L-glutamine biosynthesis|unclassified	DSS_only	TRUE	-0.830373044	0.122055834	12	8	0.000252466	0.012921678
132	PWY-5989: stearate biosynthesis II (bacteria and plants)|unclassified	DSS_only	TRUE	1.30229229	0.192098841	12	11	0.000258025	0.012998487
133	PWY-6124: inosine-5'-phosphate biosynthesis II|g__Lactobacillus.s__Lactobacillus_reuteri	DSS_only	TRUE	-0.493468721	0.072924172	12	3	0.000260959	0.012998487
134	PWY-6282: palmitoleate biosynthesis I (from (5Z)-dodec-5-enoate)|unclassified	DSS_only	TRUE	1.316889494	0.194693127	12	11	0.000261663	0.012998487
135	PWY0-862: (5Z)-dodec-5-enoate biosynthesis|unclassified	DSS_only	TRUE	1.321685772	0.195093506	12	11	0.000259121	0.012998487
136	PWY-6126: superpathway of adenosine nucleotides de novo biosynthesis II|g__Lactobacillus.s__Lactobacillus_reuteri	RCEwDSS_only	TRUE	-0.832390986	0.123510713	12	4	0.000267587	0.01319574
137	PWY-7664: oleate biosynthesis IV (anaerobic)|unclassified	DSS_only	TRUE	1.307716304	0.194345895	12	11	0.0002702	0.013228055
138	FASYN-ELONG-PWY: fatty acid elongation -- saturated|unclassified	DSS_only	TRUE	1.294285858	0.193643784	12	11	0.000281591	0.01358878
139	PWYG-321: mycolate biosynthesis|unclassified	DSS_only	TRUE	1.296730329	0.193832205	12	11	0.000280011	0.01358878
140	PWY-7229: superpathway of adenosine nucleotides de novo biosynthesis I|g__Lactobacillus.s__Lactobacillus_reuteri	RCEwDSS_only	TRUE	-0.824476341	0.124021737	12	4	0.000291105	0.013948268
141	BIOTIN-BIOSYNTHESIS-PWY: biotin biosynthesis I	DSS_only	TRUE	1.421551914	0.214502713	12	11	0.00029672	0.014117203
142	PWY-3841: folate transformations II|g__Lactobacillus.s__Lactobacillus_reuteri	DSS_only	TRUE	-0.414689832	0.062793052	12	3	0.000303157	0.014322586
143	PWY-7388: octanoyl-[acyl-carrier protein] biosynthesis (mitochondria, yeast)	DSS_only	TRUE	1.605714927	0.243426149	12	11	0.000305352	0.014326097
144	PWY-6123: inosine-5'-phosphate biosynthesis I|g__Bacteroides.s__Bacteroides_caecimuris	DSS_only	TRUE	1.033614401	0.157139907	12	12	0.000310698	0.014434604
145	PWY-6859: all-trans-farnesol biosynthesis|g__Lactobacillus.s__Lactobacillus_reuteri	RCEwDSS_only	TRUE	-0.381208471	0.057992593	12	3	0.000311938	0.014434604
146	PWY-7221: guanosine ribonucleotides de novo biosynthesis|g__Lactobacillus.s__Lactobacillus_intestinalis	DSS_only	TRUE	-1.245109869	0.189997725	12	4	0.00031785	0.014608127
147	PWY-6519: 8-amino-7-oxononanoate biosynthesis I	DSS_only	TRUE	1.459052816	0.225152606	12	11	0.000340394	0.015538514
149	LACTOSECAT-PWY: lactose and galactose degradation I|g__Lactobacillus.s__Lactobacillus_johnsonii	DSS_only	TRUE	-1.03615821	0.160860453	12	8	0.000353147	0.015800424
150	PWY-6124: inosine-5'-phosphate biosynthesis II|g__Bacteroides.s__Bacteroides_caecimuris	DSS_only	TRUE	1.044687246	0.16213143	12	12	0.000352442	0.015800424
151	TRNA-CHARGING-PWY: tRNA charging|g__Lactobacillus.s__Lactobacillus_reuteri	RCEwDSS_only	TRUE	-0.676362032	0.105190566	12	4	0.000357008	0.015868056
152	PWY66-422: D-galactose degradation V (Leloir pathway)|g__Lactobacillus.s__Lactobacillus_reuteri	RCEwDSS_only	TRUE	-0.649497767	0.102265247	12	4	0.00038482	0.016992449
153	PWY0-1415: superpathway of heme biosynthesis from uroporphyrinogen-III	DSS_only	TRUE	0.964526863	0.15519594	12	7	0.000438846	0.019252227
154	PWY-5097: L-lysine biosynthesis VI|g__Bacteroides.s__Bacteroides_caecimuris	DSS_only	TRUE	1.195649951	0.194172277	12	12	0.000464038	0.019594004
155	PWY-5989: stearate biosynthesis II (bacteria and plants)	DSS_only	TRUE	1.553454635	0.252213781	12	11	0.000463311	0.019594004
156	PWY-6527: stachyose degradation|g__Lactobacillus.s__Lactobacillus_reuteri	DSS_only	TRUE	-0.510466515	0.082651828	12	4	0.000455751	0.019594004
157	PWY-7664: oleate biosynthesis IV (anaerobic)	DSS_only	TRUE	1.551472309	0.251597744	12	11	0.000460059	0.019594004
158	PWYG-321: mycolate biosynthesis	DSS_only	TRUE	1.545748695	0.250257326	12	11	0.000455515	0.019594004
159	TRNA-CHARGING-PWY: tRNA charging|g__Lactobacillus.s__Lactobacillus_reuteri	RCE_only	TRUE	-0.82687703	0.134092187	12	4	0.000460058	0.019594004
160	PWY0-862: (5Z)-dodec-5-enoate biosynthesis	DSS_only	TRUE	1.562363971	0.254663301	12	11	0.000474458	0.019786648
161	PWY66-422: D-galactose degradation V (Leloir pathway)|g__Lactobacillus.s__Lactobacillus_reuteri	RCE_only	TRUE	-0.800012765	0.130363122	12	4	0.000473628	0.019786648
163	PWY-6282: palmitoleate biosynthesis I (from (5Z)-dodec-5-enoate)	DSS_only	TRUE	1.562979951	0.255327874	12	11	0.000480817	0.019807317
165	FASYN-INITIAL-PWY: superpathway of fatty acid biosynthesis initiation (E. coli)	DSS_only	TRUE	1.574236764	0.259298183	12	11	0.000505271	0.020563914
166	GLUDEG-I-PWY: GABA shunt|g__Lactobacillus.s__Lactobacillus_reuteri	DSS_only	TRUE	-0.612363661	0.101207537	12	4	0.000515667	0.020629607
167	PWY-5100: pyruvate fermentation to acetate and lactate II|g__Lactobacillus.s__Lactobacillus_johnsonii	RCEwDSS_only	TRUE	-1.030888051	0.170880089	12	8	0.000524834	0.020629607
169	PWY-6936: seleno-amino acid biosynthesis|g__Lactobacillus.s__Lactobacillus_reuteri	RCEwDSS_only	TRUE	-0.721377717	0.119589776	12	4	0.000525206	0.020629607
172	PWY-6121: 5-aminoimidazole ribonucleotide biosynthesis I|g__Lactobacillus.s__Lactobacillus_reuteri	DSS_only	TRUE	-0.783544509	0.130072596	12	5	0.000529504	0.020678212
173	PANTO-PWY: phosphopantothenate biosynthesis I|g__Bacteroides.s__Bacteroides_caecimuris	DSS_only	TRUE	1.017495504	0.169561272	12	12	0.000541851	0.020763233
174	PWY-5941: glycogen degradation II (eukaryotic)|unclassified	DSS_only	TRUE	0.558910792	0.093201011	12	12	0.000543975	0.020763233
178	TRNA-CHARGING-PWY: tRNA charging|g__Bacteroides.s__Bacteroides_caecimuris	DSS_only	TRUE	1.067403919	0.178497174	12	12	0.000553224	0.020880327
179	PWY-7219: adenosine ribonucleotides de novo biosynthesis|g__Anaerotruncus.s__Anaerotruncus_sp_G3_2012	DSS_only	TRUE	-0.502578081	0.08465929	12	3	0.000577858	0.021688931
180	ARO-PWY: chorismate biosynthesis I|g__Helicobacter.s__Helicobacter_typhlonius	DSS_only	TRUE	-0.535915362	0.090504279	12	5	0.000586666	0.02189788
181	COMPLETE-ARO-PWY: superpathway of aromatic amino acid biosynthesis|g__Helicobacter.s__Helicobacter_typhlonius	DSS_only	TRUE	-0.534970971	0.090952335	12	5	0.000610553	0.022584489
182	PWY-6163: chorismate biosynthesis from 3-dehydroquinate|g__Helicobacter.s__Helicobacter_typhlonius	DSS_only	TRUE	-0.528682534	0.089912723	12	5	0.000611747	0.022584489
183	PWY-4321: L-glutamate degradation IV|g__Lactobacillus.s__Lactobacillus_reuteri	DSS_only	TRUE	-0.583429854	0.099446371	12	4	0.000619961	0.022763335
184	PEPTIDOGLYCANSYN-PWY: peptidoglycan biosynthesis I (meso-diaminopimelate containing)|g__Anaerotruncus.s__Anaerotruncus_sp_G3_2012	DSS_only	TRUE	-0.542063324	0.092510959	12	3	0.000624583	0.022809113
186	P185-PWY: formaldehyde assimilation III (dihydroxyacetone cycle)	DSS_only	TRUE	0.750854309	0.129454317	12	12	0.00066344	0.023514888
187	P185-PWY: formaldehyde assimilation III (dihydroxyacetone cycle)|unclassified	DSS_only	TRUE	0.744872009	0.128286699	12	12	0.000659281	0.023514888
188	PENTOSE-P-PWY: pentose phosphate pathway|unclassified	DSS_only	TRUE	0.313078888	0.053779118	12	12	0.0006491	0.023514888
189	PWY-2942: L-lysine biosynthesis III|g__Bacteroides.s__Bacteroides_caecimuris	DSS_only	TRUE	1.198700667	0.20648101	12	12	0.000659906	0.023514888
190	PWY-6123: inosine-5'-phosphate biosynthesis I|g__Alistipes.s__Alistipes_timonensis	DSS_only	TRUE	0.841722505	0.144698936	12	9	0.00065209	0.023514888
192	PWY-6122: 5-aminoimidazole ribonucleotide biosynthesis II|g__Bacteroides.s__Bacteroides_caecimuris	DSS_only	TRUE	1.126642962	0.194905549	12	11	0.000676935	0.023595341
193	PWY-6277: superpathway of 5-aminoimidazole ribonucleotide biosynthesis|g__Bacteroides.s__Bacteroides_caecimuris	DSS_only	TRUE	1.126642962	0.194905549	12	11	0.000676935	0.023595341
195	PWY-5686: UMP biosynthesis|g__Alistipes.s__Alistipes_timonensis	DSS_only	TRUE	1.019019126	0.176888026	12	9	0.000690702	0.023808063
196	PWY-3841: folate transformations II|g__Bacteroides.s__Bacteroides_caecimuris	DSS_only	TRUE	1.162767836	0.202621512	12	12	0.000706636	0.024233658
197	PWY-6317: galactose degradation I (Leloir pathway)|g__Lactobacillus.s__Lactobacillus_reuteri	RCEwDSS_only	TRUE	-0.607345748	0.106204355	12	4	0.000721323	0.02448872
198	PWY-6936: seleno-amino acid biosynthesis|g__Lactobacillus.s__Lactobacillus_reuteri	RCE_only	TRUE	-0.871892715	0.15244765	12	4	0.000720846	0.02448872
201	PWY-7663: gondoate biosynthesis (anaerobic)|g__Lactobacillus.s__Lactobacillus_reuteri	DSS_only	TRUE	-0.54340131	0.095224727	12	3	0.000730416	0.02457227
204	RIBOSYN2-PWY: flavin biosynthesis I (bacteria and plants)|g__Lactobacillus.s__Lactobacillus_reuteri	DSS_only	TRUE	-0.44017274	0.07769561	12	3	0.000762227	0.025120013
205	ARGININE-SYN4-PWY: L-ornithine de novo biosynthesis	RCEwDSS_only	TRUE	0.783257307	0.138601268	12	12	0.000773551	0.02536946
208	UNINTEGRATED|g__Anaerotruncus.s__Anaerotruncus_sp_G3_2012	DSS_only	TRUE	-0.543843597	0.096547559	12	3	0.000788386	0.025446205
209	PWY-6700: queuosine biosynthesis|g__Muribaculaceae_unclassified.s__Muribaculaceae_bacterium_DSM_103720	RCE_only	TRUE	-0.472845165	0.08398991	12	6	0.000790957	0.025446205
210	PWY-5100: pyruvate fermentation to acetate and lactate II|g__Lactobacillus.s__Lactobacillus_johnsonii	RCE_only	TRUE	-1.218233823	0.217830227	12	8	0.00082231	0.026082289
211	PWY-6317: galactose degradation I (Leloir pathway)|g__Lactobacillus.s__Lactobacillus_reuteri	RCE_only	TRUE	-0.757860745	0.13538452	12	4	0.000817798	0.026082289
212	PWY-6901: superpathway of glucose and xylose degradation|unclassified	DSS_only	TRUE	0.2924432	0.052258842	12	12	0.000819329	0.026082289
213	UNINTEGRATED|g__Lactobacillus.s__Lactobacillus_intestinalis	RCE_only	TRUE	-1.562935665	0.280335052	12	4	0.000837398	0.026196136
214	PWY-5941: glycogen degradation II (eukaryotic)|unclassified	RCEwDSS_only	TRUE	0.734831043	0.131806134	12	12	0.000837532	0.026196136
215	PWY-6387: UDP-N-acetylmuramoyl-pentapeptide biosynthesis I (meso-diaminopimelate containing)|g__Anaerotruncus.s__Anaerotruncus_sp_G3_2012	DSS_only	TRUE	-0.572741146	0.102700286	12	3	0.000836011	0.026196136
217	DTDPRHAMSYN-PWY: dTDP-L-rhamnose biosynthesis I|g__Anaerotruncus.s__Anaerotruncus_sp_G3_2012	DSS_only	TRUE	-0.552680273	0.09959109	12	3	0.000860372	0.026663631
218	UNINTEGRATED|g__Dorea.s__Dorea_sp_5_2	DSS_only	TRUE	-0.749096708	0.135127331	12	7	0.000865698	0.02670618
219	DTDPRHAMSYN-PWY: dTDP-L-rhamnose biosynthesis I|g__Alistipes.s__Alistipes_timonensis	DSS_only	TRUE	0.979344921	0.17705038	12	9	0.000876894	0.026725404
221	PWY-6386: UDP-N-acetylmuramoyl-pentapeptide biosynthesis II (lysine-containing)|g__Bacteroides.s__Bacteroides_sartorii	DSS_only	TRUE	1.195137531	0.216116929	12	8	0.000878188	0.026725404
222	PWY-5154: L-arginine biosynthesis III (via N-acetyl-L-citrulline)	DSS_only	TRUE	0.453990293	0.082309817	12	12	0.000891669	0.027013984
224	PWY-5097: L-lysine biosynthesis VI|g__Lactobacillus.s__Lactobacillus_johnsonii	DSS_only	TRUE	-0.869845103	0.159309445	12	5	0.000945771	0.028398358
226	UNINTEGRATED|g__Lactobacillus.s__Lactobacillus_johnsonii	DSS_only	TRUE	-0.833886289	0.155186484	12	9	0.001037657	0.0302173
227	COA-PWY-1: coenzyme A biosynthesis II (mammalian)|g__Bacteroides.s__Bacteroides_caecimuris	DSS_only	TRUE	1.216134296	0.226269436	12	12	0.00103624	0.0302173
228	DTDPRHAMSYN-PWY: dTDP-L-rhamnose biosynthesis I|g__Alistipes.s__Alistipes_timonensis	RCEwDSS_only	TRUE	1.346998325	0.250387049	12	9	0.001030743	0.0302173
229	PWY-5910: superpathway of geranylgeranyldiphosphate biosynthesis I (via mevalonate)|g__Lactobacillus.s__Lactobacillus_reuteri	RCEwDSS_only	TRUE	-0.438506759	0.081353029	12	3	0.001019174	0.0302173
230	PWY-6122: 5-aminoimidazole ribonucleotide biosynthesis II|g__Bacteroides.s__Bacteroides_sartorii	DSS_only	TRUE	1.333511497	0.247962367	12	10	0.001032723	0.0302173
231	PWY-6277: superpathway of 5-aminoimidazole ribonucleotide biosynthesis|g__Bacteroides.s__Bacteroides_sartorii	DSS_only	TRUE	1.333511497	0.247962367	12	10	0.001032723	0.0302173
233	PWY-6123: inosine-5'-phosphate biosynthesis I|g__Lactobacillus.s__Lactobacillus_reuteri	RCEwDSS_only	TRUE	-0.446393562	0.083239671	12	3	0.001049674	0.030298773
234	PWY-7220: adenosine deoxyribonucleotides de novo biosynthesis II|g__Bacteroides.s__Bacteroides_caecimuris	DSS_only	TRUE	1.12075316	0.209288108	12	12	0.001058394	0.030298773
235	PWY-7222: guanosine deoxyribonucleotides de novo biosynthesis II|g__Bacteroides.s__Bacteroides_caecimuris	DSS_only	TRUE	1.12075316	0.209288108	12	12	0.001058394	0.030298773
236	PANTOSYN-PWY: pantothenate and coenzyme A biosynthesis I|g__Bacteroides.s__Bacteroides_caecimuris	DSS_only	TRUE	1.186087088	0.22169894	12	11	0.001064213	0.030336794
237	PWY-6121: 5-aminoimidazole ribonucleotide biosynthesis I|g__Bacteroides.s__Bacteroides_sartorii	DSS_only	TRUE	1.344385364	0.251615844	12	10	0.001072263	0.030437844
238	PWY-6124: inosine-5'-phosphate biosynthesis II|g__Alistipes.s__Alistipes_timonensis	DSS_only	TRUE	0.842067736	0.157984497	12	9	0.001087364	0.030609294
239	PWY-7234: inosine-5'-phosphate biosynthesis III|g__Lactobacillus.s__Lactobacillus_reuteri	RCEwDSS_only	TRUE	-0.439362895	0.082401703	12	3	0.001085134	0.030609294
240	PWY-5030: L-histidine degradation III	DSS_only	TRUE	0.624588533	0.117488508	12	12	0.001103846	0.030944318
241	TRNA-CHARGING-PWY: tRNA charging|g__Alistipes.s__Alistipes_timonensis	DSS_only	TRUE	0.876682875	0.165092741	12	9	0.001110953	0.031014863
242	HISDEG-PWY: L-histidine degradation I|unclassified	DSS_only	TRUE	0.531584712	0.100362237	12	12	0.001127448	0.031074648
243	PWY-5667: CDP-diacylglycerol biosynthesis I|g__Lactobacillus.s__Lactobacillus_reuteri	RCEwDSS_only	TRUE	-0.566080516	0.106941544	12	4	0.001131493	0.031074648
244	PWY-6936: seleno-amino acid biosynthesis|g__Bacteroides.s__Bacteroides_sartorii	DSS_only	TRUE	1.336194958	0.252185537	12	10	0.001125248	0.031074648
245	PWY0-1319: CDP-diacylglycerol biosynthesis II|g__Lactobacillus.s__Lactobacillus_reuteri	RCEwDSS_only	TRUE	-0.566080516	0.106941544	12	4	0.001131493	0.031074648
246	PWY-6126: superpathway of adenosine nucleotides de novo biosynthesis II|g__Lactobacillus.s__Lactobacillus_reuteri	RCE_only	TRUE	-0.832390986	0.157445884	12	4	0.001139545	0.031169099
247	PWY-5973: cis-vaccenate biosynthesis|g__Bacteroides.s__Bacteroides_caecimuris	DSS_only	TRUE	1.049478398	0.198775284	12	12	0.001148399	0.031284624
248	HISDEG-PWY: L-histidine degradation I|g__Alistipes.s__Alistipes_timonensis	DSS_only	TRUE	0.715117294	0.135914838	12	9	0.001171412	0.031326715
249	PWY-5667: CDP-diacylglycerol biosynthesis I|g__Lactobacillus.s__Lactobacillus_reuteri	RCE_only	TRUE	-0.716595514	0.136324255	12	4	0.001177766	0.031326715
250	PWY-6124: inosine-5'-phosphate biosynthesis II|g__Bacteroides.s__Bacteroides_sartorii	DSS_only	TRUE	1.16419831	0.220747948	12	10	0.001155726	0.031326715
251	PWY-6609: adenine and adenosine salvage III|g__Lachnospiraceae_unclassified.s__Lachnospiraceae_bacterium_A4	DSS_only	TRUE	-0.605588241	0.115158427	12	3	0.001174957	0.031326715
252	PWY-6703: preQ0 biosynthesis|g__Bacteroides.s__Bacteroides_sartorii	DSS_only	TRUE	1.506014797	0.286252605	12	8	0.001171886	0.031326715
253	PWY0-1319: CDP-diacylglycerol biosynthesis II|g__Lactobacillus.s__Lactobacillus_reuteri	RCE_only	TRUE	-0.716595514	0.136324255	12	4	0.001177766	0.031326715
254	PWY-6527: stachyose degradation|g__Lactobacillus.s__Lactobacillus_intestinalis	DSS_only	TRUE	-0.506674275	0.096603059	12	3	0.001192836	0.031603141
255	COA-PWY-1: coenzyme A biosynthesis II (mammalian)|g__Anaerotruncus.s__Anaerotruncus_sp_G3_2012	DSS_only	TRUE	-0.593873304	0.113351637	12	3	0.001200288	0.031676355
256	PWY-5104: L-isoleucine biosynthesis IV|unclassified	DSS_only	TRUE	-0.50206456	0.096032073	12	12	0.001214984	0.031737052
257	PWY-6151: S-adenosyl-L-methionine cycle I|g__Lactobacillus.s__Lactobacillus_reuteri	DSS_only	TRUE	-0.728027484	0.139286938	12	5	0.001216681	0.031737052
258	PWY-6609: adenine and adenosine salvage III|g__Lactobacillus.s__Lactobacillus_reuteri	DSS_only	TRUE	-0.835993134	0.159753103	12	6	0.001208431	0.031737052
259	PWY-5686: UMP biosynthesis|g__Alistipes.s__Alistipes_timonensis	RCEwDSS_only	TRUE	1.306021302	0.250157445	12	9	0.001224734	0.031824239
260	PWY-7111: pyruvate fermentation to isobutanol (engineered)|g__Bacteroides.s__Bacteroides_sartorii	DSS_only	TRUE	1.281832753	0.246080457	12	10	0.001240687	0.031871038
261	PWY-7229: superpathway of adenosine nucleotides de novo biosynthesis I|g__Lactobacillus.s__Lactobacillus_reuteri	RCE_only	TRUE	-0.824476341	0.158097315	12	4	0.001232554	0.031871038
262	VALSYN-PWY: L-valine biosynthesis|g__Bacteroides.s__Bacteroides_sartorii	DSS_only	TRUE	1.281832753	0.246080457	12	10	0.001240687	0.031871038
264	PANTOSYN-PWY: pantothenate and coenzyme A biosynthesis I|g__Bacteroides.s__Bacteroides_sartorii	DSS_only	TRUE	1.354292919	0.260965526	12	10	0.001267495	0.03231395
265	ANAGLYCOLYSIS-PWY: glycolysis III (from glucose)|g__Lactobacillus.s__Lactobacillus_reuteri	RCEwDSS_only	TRUE	-0.45887073	0.089056235	12	3	0.001320215	0.032552449
266	FASYN-ELONG-PWY: fatty acid elongation -- saturated	DSS_only	TRUE	1.541013963	0.29872579	12	11	0.00131145	0.032552449
267	GLYCOLYSIS-E-D: superpathway of glycolysis and Entner-Doudoroff|unclassified	RCEwDSS_only	TRUE	0.521859618	0.101262734	12	12	0.001318865	0.032552449
268	PWY-5667: CDP-diacylglycerol biosynthesis I|g__Bacteroides.s__Bacteroides_sartorii	DSS_only	TRUE	1.29167754	0.250383943	12	10	0.001311213	0.032552449
269	PWY-6859: all-trans-farnesol biosynthesis|g__Lactobacillus.s__Lactobacillus_reuteri	RCE_only	TRUE	-0.381208471	0.073926341	12	3	0.001314387	0.032552449
270	PWY-7539: 6-hydroxymethyl-dihydropterin diphosphate biosynthesis III (Chlamydia)|g__Bacteroides.s__Bacteroides_sartorii	DSS_only	TRUE	1.310885499	0.253959405	12	10	0.00130687	0.032552449
271	PWY0-1319: CDP-diacylglycerol biosynthesis II|g__Bacteroides.s__Bacteroides_sartorii	DSS_only	TRUE	1.29167754	0.250383943	12	10	0.001311213	0.032552449
272	RHAMCAT-PWY: L-rhamnose degradation I|g__Bacteroides.s__Bacteroides_caecimuris	DSS_only	TRUE	1.191314437	0.230100868	12	12	0.001284623	0.032552449
273	TRNA-CHARGING-PWY: tRNA charging|g__Lactobacillus.s__Lactobacillus_intestinalis	DSS_only	TRUE	-0.577637705	0.112075958	12	3	0.00131819	0.032552449
274	PWY-6122: 5-aminoimidazole ribonucleotide biosynthesis II|g__Oscillibacter.s__Oscillibacter_sp_1_3	DSS_only	TRUE	-0.519929322	0.101301285	12	6	0.001349898	0.032923862
275	PWY-6277: superpathway of 5-aminoimidazole ribonucleotide biosynthesis|g__Oscillibacter.s__Oscillibacter_sp_1_3	DSS_only	TRUE	-0.519929322	0.101301285	12	6	0.001349898	0.032923862
276	PWY-922: mevalonate pathway I|g__Lactobacillus.s__Lactobacillus_reuteri	RCEwDSS_only	TRUE	-0.636700719	0.123986576	12	4	0.001345814	0.032923862
277	TRNA-CHARGING-PWY: tRNA charging|g__Bacteroides.s__Bacteroides_sartorii	DSS_only	TRUE	1.277136938	0.249913772	12	8	0.001383554	0.03362336
278	DTDPRHAMSYN-PWY: dTDP-L-rhamnose biosynthesis I|g__Lactobacillus.s__Lactobacillus_reuteri	DSS_only	TRUE	-0.44138694	0.086737999	12	4	0.001417164	0.03399823
279	HISTSYN-PWY: L-histidine biosynthesis|g__Bacteroides.s__Bacteroides_sartorii	DSS_only	TRUE	1.415111336	0.277975609	12	9	0.001413951	0.03399823
280	PWY-6122: 5-aminoimidazole ribonucleotide biosynthesis II|g__Lactobacillus.s__Lactobacillus_reuteri	RCEwDSS_only	TRUE	-0.834703077	0.16413523	12	5	0.00142235	0.03399823
281	PWY-6277: superpathway of 5-aminoimidazole ribonucleotide biosynthesis|g__Lactobacillus.s__Lactobacillus_reuteri	RCEwDSS_only	TRUE	-0.834703077	0.16413523	12	5	0.00142235	0.03399823
282	PWY-7220: adenosine deoxyribonucleotides de novo biosynthesis II|g__Lactobacillus.s__Lactobacillus_reuteri	DSS_only	TRUE	-0.758291588	0.149235721	12	5	0.001429174	0.03399823
283	PWY-7222: guanosine deoxyribonucleotides de novo biosynthesis II|g__Lactobacillus.s__Lactobacillus_reuteri	DSS_only	TRUE	-0.758291588	0.149235721	12	5	0.001429174	0.03399823
284	COA-PWY: coenzyme A biosynthesis I|g__Anaerotruncus.s__Anaerotruncus_sp_G3_2012	DSS_only	TRUE	-0.618376917	0.122164823	12	3	0.001460372	0.034377258
285	PWY-5097: L-lysine biosynthesis VI|g__Bacteroides.s__Bacteroides_sartorii	DSS_only	TRUE	1.441612929	0.284640718	12	8	0.001455726	0.034377258
286	PWY-7663: gondoate biosynthesis (anaerobic)|g__Bacteroides.s__Bacteroides_caecimuris	DSS_only	TRUE	1.064914143	0.210248663	12	12	0.001455163	0.034377258
287	UNINTEGRATED|g__Clostridium.s__Clostridium_sp_ASF502	RCE_only	TRUE	-1.343062192	0.268391514	12	6	0.00155804	0.03642256
288	PWY-6386: UDP-N-acetylmuramoyl-pentapeptide biosynthesis II (lysine-containing)|g__Lactobacillus.s__Lactobacillus_reuteri	RCEwDSS_only	TRUE	-0.656652006	0.131204955	12	4	0.001556875	0.03642256
289	PWY-4242: pantothenate and coenzyme A biosynthesis III|g__Bacteroides.s__Bacteroides_sartorii	DSS_only	TRUE	1.371392233	0.274393123	12	10	0.001568967	0.036551521
291	COA-PWY: coenzyme A biosynthesis I|g__Lactobacillus.s__Lactobacillus_intestinalis	DSS_only	TRUE	-0.589751086	0.11826569	12	3	0.00158899	0.036644451
292	PWY-5088: L-glutamate degradation VIII (to propanoate)	RCEwDSS_only	TRUE	0.534390305	0.107296459	12	4	0.001600076	0.036644451
294	PWY-922: mevalonate pathway I|g__Lactobacillus.s__Lactobacillus_reuteri	RCE_only	TRUE	-0.787215717	0.158052492	12	4	0.001599678	0.036644451
295	PWY-6168: flavin biosynthesis III (fungi)|g__Bacteroides.s__Bacteroides_sartorii	DSS_only	TRUE	1.35786978	0.27285269	12	8	0.001607203	0.03668333
296	UNINTEGRATED|g__Muribaculaceae_unclassified.s__Muribaculaceae_bacterium_DSM_103720	RCEwDSS_only	TRUE	-0.542384688	0.109106325	12	6	0.001617059	0.036784013
297	COA-PWY: coenzyme A biosynthesis I|g__Bacteroides.s__Bacteroides_caecimuris	DSS_only	TRUE	1.210148251	0.243634249	12	11	0.00162455	0.036830408
298	PWY-5100: pyruvate fermentation to acetate and lactate II|g__Anaerotruncus.s__Anaerotruncus_sp_G3_2012	DSS_only	TRUE	-0.644567883	0.129873476	12	3	0.001631964	0.036874736
299	PWY-6385: peptidoglycan biosynthesis III (mycobacteria)|g__Lactobacillus.s__Lactobacillus_reuteri	RCEwDSS_only	TRUE	-0.608928761	0.122837518	12	4	0.001642817	0.036996247
300	P164-PWY: purine nucleobases degradation I (anaerobic)	DSS_only	TRUE	0.604228885	0.12232595	12	12	0.001676094	0.037371907
301	PWY-5030: L-histidine degradation III|g__Alistipes.s__Alistipes_timonensis	DSS_only	TRUE	0.7767065	0.157223769	12	9	0.001674886	0.037371907
302	PWY-6121: 5-aminoimidazole ribonucleotide biosynthesis I|g__Bacteroides.s__Bacteroides_caecimuris	DSS_only	TRUE	1.14602028	0.232007466	12	11	0.001675932	0.037371907
303	PWY-5941: glycogen degradation II (eukaryotic)	RCEwDSS_only	TRUE	0.752972461	0.15297259	12	12	0.001709221	0.037985195
304	PWY-6387: UDP-N-acetylmuramoyl-pentapeptide biosynthesis I (meso-diaminopimelate containing)|g__Lactobacillus.s__Lactobacillus_reuteri	RCEwDSS_only	TRUE	-0.618522244	0.125999808	12	4	0.001735403	0.038369339
305	PWY-7219: adenosine ribonucleotides de novo biosynthesis|g__Lactobacillus.s__Lactobacillus_intestinalis	DSS_only	TRUE	-0.606791882	0.123641545	12	3	0.001737865	0.038369339
306	PWY-2942: L-lysine biosynthesis III|g__Bacteroides.s__Bacteroides_sartorii	DSS_only	TRUE	1.464641827	0.298786314	12	8	0.00174919	0.038493567
307	DTDPRHAMSYN-PWY: dTDP-L-rhamnose biosynthesis I|g__Bacteroides.s__Bacteroides_sartorii	DSS_only	TRUE	1.386535428	0.283043141	12	9	0.001755783	0.038513212
308	PWY-2942: L-lysine biosynthesis III|g__Lactobacillus.s__Lactobacillus_johnsonii	DSS_only	TRUE	-0.878705209	0.179519103	12	6	0.00176361	0.038559713
309	COA-PWY-1: coenzyme A biosynthesis II (mammalian)|g__Bacteroides.s__Bacteroides_sartorii	DSS_only	TRUE	1.331507991	0.272713268	12	10	0.001788611	0.038854842
310	PWY-5910: superpathway of geranylgeranyldiphosphate biosynthesis I (via mevalonate)	DSS_only	TRUE	-0.799727193	0.163740365	12	6	0.001785199	0.038854842
311	PWY-922: mevalonate pathway I	DSS_only	TRUE	-0.804101035	0.165030254	12	6	0.001809183	0.039175781
312	PEPTIDOGLYCANSYN-PWY: peptidoglycan biosynthesis I (meso-diaminopimelate containing)|g__Lactobacillus.s__Lactobacillus_reuteri	RCEwDSS_only	TRUE	-0.581556086	0.119947564	12	4	0.001859691	0.039885935
313	PWY-5686: UMP biosynthesis|g__Alistipes.s__Alistipes_timonensis	RCE_only	TRUE	1.547026048	0.318889423	12	9	0.001853568	0.039885935
314	PWY-6385: peptidoglycan biosynthesis III (mycobacteria)|g__Lactobacillus.s__Lactobacillus_reuteri	RCE_only	TRUE	-0.759443758	0.156587725	12	4	0.001856412	0.039885935
315	PWY-5686: UMP biosynthesis|g__Bacteroides.s__Bacteroides_sartorii	DSS_only	TRUE	1.255763692	0.259245048	12	8	0.001869309	0.039965364
316	PWY-6386: UDP-N-acetylmuramoyl-pentapeptide biosynthesis II (lysine-containing)|g__Lactobacillus.s__Lactobacillus_reuteri	RCE_only	TRUE	-0.807167004	0.167254156	12	4	0.001908251	0.040669218
318	PWY-5505: L-glutamate and L-glutamine biosynthesis|unclassified	RCEwDSS_only	TRUE	-0.830373044	0.172613016	12	8	0.001942374	0.040961177
319	PWY-6703: preQ0 biosynthesis|g__Bacteroides.s__Bacteroides_caecimuris	DSS_only	TRUE	1.1587977	0.240578985	12	11	0.001928768	0.040961177
321	PWY-6609: adenine and adenosine salvage III|g__Bacteroides.s__Bacteroides_sartorii	DSS_only	TRUE	1.353267102	0.282121016	12	10	0.001973656	0.041410002
322	PEPTIDOGLYCANSYN-PWY: peptidoglycan biosynthesis I (meso-diaminopimelate containing)|g__Lactobacillus.s__Lactobacillus_reuteri	RCE_only	TRUE	-0.732071084	0.152903742	12	4	0.001994224	0.041466399
323	PWY-6124: inosine-5'-phosphate biosynthesis II|g__Lactobacillus.s__Lactobacillus_reuteri	RCEwDSS_only	TRUE	-0.493468721	0.103130352	12	3	0.002000895	0.041466399
324	PWY-6151: S-adenosyl-L-methionine cycle I|g__Lachnospiraceae_unclassified.s__Lachnospiraceae_bacterium_A4	DSS_only	TRUE	-0.657853774	0.137418088	12	3	0.001995487	0.041466399
325	PWY-6387: UDP-N-acetylmuramoyl-pentapeptide biosynthesis I (meso-diaminopimelate containing)|g__Lactobacillus.s__Lactobacillus_reuteri	RCE_only	TRUE	-0.769037242	0.16061887	12	4	0.001993826	0.041466399
326	HISDEG-PWY: L-histidine degradation I|g__Bacteroides.s__Bacteroides_sartorii	DSS_only	TRUE	1.37322165	0.287286577	12	10	0.002012345	0.041474542
327	PWY-5505: L-glutamate and L-glutamine biosynthesis|unclassified	RCE_only	TRUE	-1.051087631	0.220039284	12	8	0.002019705	0.041474542
328	PWY-6386: UDP-N-acetylmuramoyl-pentapeptide biosynthesis II (lysine-containing)|g__Lactobacillus.s__Lactobacillus_intestinalis	DSS_only	TRUE	-0.645131572	0.135026416	12	3	0.002017369	0.041474542
329	COA-PWY-1: coenzyme A biosynthesis II (mammalian)|g__Lactobacillus.s__Lactobacillus_intestinalis	DSS_only	TRUE	-0.628365327	0.131955005	12	3	0.002054769	0.04156294
330	PEPTIDOGLYCANSYN-PWY: peptidoglycan biosynthesis I (meso-diaminopimelate containing)|g__Lactobacillus.s__Lactobacillus_intestinalis	DSS_only	TRUE	-0.634910756	0.133284587	12	3	0.002050946	0.04156294
331	PWY-4242: pantothenate and coenzyme A biosynthesis III|g__Lactobacillus.s__Lactobacillus_johnsonii	DSS_only	TRUE	-0.796562447	0.167016959	12	6	0.002037252	0.04156294
332	PWY-6387: UDP-N-acetylmuramoyl-pentapeptide biosynthesis I (meso-diaminopimelate containing)|g__Lactobacillus.s__Lactobacillus_intestinalis	DSS_only	TRUE	-0.640957033	0.134352665	12	3	0.002034055	0.04156294
333	PWY-6609: adenine and adenosine salvage III|g__Bacteroides.s__Bacteroides_caecimuris	DSS_only	TRUE	1.208001282	0.253654618	12	12	0.002053769	0.04156294
334	PWY-3841: folate transformations II|g__Lactobacillus.s__Lactobacillus_intestinalis	DSS_only	TRUE	-0.665262189	0.139800636	12	3	0.002062694	0.041598679
336	HISDEG-PWY: L-histidine degradation I|g__Alistipes.s__Alistipes_timonensis	RCEwDSS_only	TRUE	0.912302781	0.192212607	12	9	0.002092439	0.041814502
337	PWY-6123: inosine-5'-phosphate biosynthesis I|g__Alistipes.s__Alistipes_timonensis	RCEwDSS_only	TRUE	0.970784379	0.204635198	12	9	0.002098152	0.041814502
338	PWY-6387: UDP-N-acetylmuramoyl-pentapeptide biosynthesis I (meso-diaminopimelate containing)|g__Lactobacillus.s__Lactobacillus_johnsonii	DSS_only	TRUE	-0.852638654	0.179550673	12	6	0.002086577	0.041814502
340	PWY-6123: inosine-5'-phosphate biosynthesis I|g__Alistipes.s__Alistipes_timonensis	RCE_only	TRUE	1.234787128	0.260859717	12	9	0.002123806	0.042200049
341	UNINTEGRATED|g__Bacteroides.s__Bacteroides_caecimuris	DSS_only	TRUE	0.899690581	0.190273103	12	12	0.002136487	0.042204994
342	PWY-7111: pyruvate fermentation to isobutanol (engineered)|g__Alistipes.s__Alistipes_timonensis	DSS_only	TRUE	0.939372467	0.199025434	12	9	0.002157897	0.042380102
343	VALSYN-PWY: L-valine biosynthesis|g__Alistipes.s__Alistipes_timonensis	DSS_only	TRUE	0.939372467	0.199025434	12	9	0.002157897	0.042380102
344	PWY-6124: inosine-5'-phosphate biosynthesis II|g__Alistipes.s__Alistipes_timonensis	RCEwDSS_only	TRUE	1.049960246	0.223423819	12	9	0.002210043	0.043278409
347	PWY-1042: glycolysis IV (plant cytosol)|g__Lactobacillus.s__Lactobacillus_intestinalis	DSS_only	TRUE	-0.604725864	0.129009857	12	3	0.002241213	0.043510447
348	PWY-3841: folate transformations II|g__Lactobacillus.s__Lactobacillus_reuteri	RCEwDSS_only	TRUE	-0.414689832	0.088802785	12	3	0.002288073	0.044292895
349	PWY-6147: 6-hydroxymethyl-dihydropterin diphosphate biosynthesis I|g__Bacteroides.s__Bacteroides_sartorii	DSS_only	TRUE	1.239662638	0.265998282	12	10	0.002313376	0.044654775
350	PWY-7221: guanosine ribonucleotides de novo biosynthesis|g__Lactobacillus.s__Lactobacillus_intestinalis	RCEwDSS_only	TRUE	-1.245109869	0.268697359	12	4	0.00238676	0.045910605
351	SER-GLYSYN-PWY: superpathway of L-serine and glycine biosynthesis I|g__Bacteroides.s__Bacteroides_caecimuris	DSS_only	TRUE	1.073309742	0.231716033	12	12	0.002392027	0.045910605
352	BRANCHED-CHAIN-AA-SYN-PWY: superpathway of branched amino acid biosynthesis|g__Bacteroides.s__Bacteroides_caecimuris	DSS_only	TRUE	1.065893834	0.230748573	12	12	0.002428187	0.045987232
353	COA-PWY: coenzyme A biosynthesis I|g__Bacteroides.s__Bacteroides_sartorii	DSS_only	TRUE	1.271993445	0.275686907	12	10	0.002443667	0.045987232
354	PWY-4242: pantothenate and coenzyme A biosynthesis III|g__Alistipes.s__Alistipes_timonensis	DSS_only	TRUE	0.73297192	0.158854222	12	6	0.002443059	0.045987232
355	PWY-5030: L-histidine degradation III|g__Bacteroides.s__Bacteroides_sartorii	DSS_only	TRUE	1.347344692	0.291862425	12	10	0.002436567	0.045987232
356	PWY-6386: UDP-N-acetylmuramoyl-pentapeptide biosynthesis II (lysine-containing)|g__Lactobacillus.s__Lactobacillus_johnsonii	DSS_only	TRUE	-0.85217566	0.184187306	12	6	0.002407094	0.045987232
357	UDPNAGSYN-PWY: UDP-N-acetyl-D-glucosamine biosynthesis I|g__Lactobacillus.s__Lactobacillus_reuteri	DSS_only	TRUE	-0.757363895	0.163846176	12	5	0.002419256	0.045987232
359	PWY-7228: superpathway of guanosine nucleotides de novo biosynthesis I|unclassified	DSS_only	TRUE	0.33860809	0.073484648	12	12	0.002461147	0.046187524
360	PWY-6700: queuosine biosynthesis|g__Bacteroides.s__Bacteroides_sartorii	DSS_only	TRUE	1.312750146	0.286090605	12	9	0.002518002	0.047123606
361	ARGININE-SYN4-PWY: L-ornithine de novo biosynthesis|g__Bacteroides.s__Bacteroides_sartorii	DSS_only	TRUE	1.202687261	0.262617154	12	10	0.002544898	0.047495383
362	PWY-6124: inosine-5'-phosphate biosynthesis II|g__Alistipes.s__Alistipes_timonensis	RCE_only	TRUE	1.300905533	0.284810603	12	9	0.002581434	0.048044543
363	HISDEG-PWY: L-histidine degradation I	DSS_only	TRUE	0.415551754	0.091153607	12	12	0.002608609	0.04828429
364	PWY-7184: pyrimidine deoxyribonucleotides de novo biosynthesis I|unclassified	DSS_only	TRUE	0.336029844	0.073708458	12	12	0.002608308	0.04828429
365	LACTOSECAT-PWY: lactose and galactose degradation I|g__Lactobacillus.s__Lactobacillus_johnsonii	RCEwDSS_only	TRUE	-1.03615821	0.227491035	12	8	0.002621324	0.048387058
366	PWY-1042: glycolysis IV (plant cytosol)|g__Alistipes.s__Alistipes_timonensis	RCEwDSS_only	TRUE	1.090358041	0.240251094	12	9	0.002672757	0.049202027
